# Supplementary material for: Molecular Mimicry Mapping in Streptococcus pneumoniae: Cues for Autoimmune Disorders and Implications for Immune Defense Activation
Source: Pathogens. 2023 Jun 21;12(7):857. doi: 10.3390/pathogens12070857 (PMC10383125; doi:10.3390/pathogens12070857)
Supplement: Supplementary file 1 [file pathogens-12-00857-s001.zip]

Archive with 1 entries (1 files):
- pathogens-2436793-supplementary.pdf
